# Supplementary material for: High diagnostic rate of trio exome sequencing in consanguineous families with neurogenetic diseases
Source: Brain. 2021 Nov 17;145(4):1507–18. doi: 10.1093/brain/awab395 (PMC9128813; doi:10.1093/brain/awab395)
Supplement: awab395_Supplementary_Data [file awab395_supplementary_data.zip]

Archive with 2 entries (2 files):
- brain-2021-01013-File007.pdf
- brain-2021-01013-File008.xlsx
