# Supplementary material for: High diagnostic rate of trio exome sequencing in consanguineous families with neurogenetic diseases
Source: Brain. 2021 Nov 17;145(4):1507–18. doi: 10.1093/brain/awab395 (PMC9128813; doi:10.1093/brain/awab395)
Supplement: awab395_Supplementary_Data [file awab395_supplementary_data.zip › brain-2021-01013-File008.xlsx]

## Sheet: Sheet1
	Gene	Variant	Chromosome	Position (GRCh37)	Ref	Alt	Genotype	Inheritance	Allele frequency (gnomAD)	Consequence	Computational Predictions	ClinVar	Literature for this variant (PMID)	ACMG Criteria applied	ACMG Classification
FDIY001	VPS13B	NM_017890.5(VPS13B): c.412+1G>T	8	100108661	G	T	Heterozygous	recessive	Absent	Splice site	NA	LP	26539891	PVS1, PM2, PM3, PP5, PP1_strong	P
FDIY001	VPS13B	NM_017890.5(VPS13B): c.7504+40A>T	8	100789224	A	T	Heterozygous	recessive	0.0009	Intronic	Benign	Absent		PM2, PM3, BP4, PP1_strong	LP
FDIY007	TPP1	NM_000391.4(TPP1): c.638C>T, p.Ser196Leu	11	6638255	G	A	Homozygous	recessive	0.000219	Missense	Mostly benign	Absent		PM1, PM2, PM3_supporting, BP4	VUS
FDIY011	CDKL5	NM_003159.2(CDKL5): c.587C>T, p.Ser196Leu	X	18606106	C	T	Heterozygous	XLD, de novo	Absent	Missense	Pathogenic	P/LP	27864847	PS2, PM1, PM2, PP3, PP5	P
FDIY014	GAMT	NM_138924.3(GAMT): c.144dupC, p.Tyr49LeufsTer36	19	1401331	A	AG	Homozygous	recessive	Absent	Frameshift	NA	Absent		PVS1, PM2, PM3_supporting	P
FDIY015	FOXRED1	NM_017547.4(FOXRED1): c.473G>T, p.Gly158Val	11	126143286	G	T	Homozygous	recessive	Absent	Missense	Pathogenic	Absent		PM2, PM3_supporting, PP3, PP1	LP
FDIY016	ASXL3	MM_030632.3(ASXL3): c.6070_6071dupCC, p.Pro2025LeufsTer56	18	31325878	T	TCC	Heterozygous	de novo	Absent	Frameshift	NA	Absent		PVS1_strong, PS2, PM2	P
FDIY017	ADSL	NM_000026.4(ADSL): c.1288G>A, p.Asp430Asn	22	40760980	G	A	Homozygous	recessive	1.77e-05	Missense	Mostly pathogenic	Absent (pathogenic in Uniprot)	PMID 10888601	PM1, PM2, PM3_supporting, PP3, PP5, PP1	LP
FDIY018	TCF20	NM_005650.4 (TCF20): c.2381A>C, p.Gln794Pro	22	42608931	T	G	Heterozygous	de novo	Absent	Missense	Evenly split	Absent		PS1, PM2	LP or VUS
FDIY022	DLAT	NM_001931.5 (DLAT): c.1728C>G, p.Phe576Leu	11	111931812	C	G	Homozygous	recessive	Absent	Missense	Mostly pathogenic	Absent		PM2, PM3_supporting, PS1_mod, PP3	LP
FDIY023	TAF1	NM_004606.5 (TAF1): c.4603A>G, p.Ile1535Val	X	70643057	A	G	Hemizygous	XLR	Absent	Missense	Split (7 benign, 5 pathogenic)	Absent		PM1, PM2, PP2	VUS
FDIY024	COL4A1	NM_001845.6 (COL4A1): c.3832G>A, p.Gly1278Ser	13	110822020	C	T	Homozygous (novel)	recessive	1.59e-05	Missense	Pathogenic	VUS	32042920	PM2, PM3_supporting, PP3, PP1, PM1	LP
FDIY025	SCARB2	NM_005506.4(SCARB2): c.277G>A, p.Glu93Lys	4	77102253	C	T	Homozygous	recessive	0.000135	Missense/ splicing	Pathogenic	VUS	29261713 - CLASSIFIED AS BENIGN	PM2, PM3_supporting, PP3	VUS
FDIY030; FIZM063	TTC1	NM_003314.3(TTC1) c.784T>G, p.Phe262Val	5	159491977	T	G	Homozygous	recessive	Absent	Missense	Mostly pathogenic	LP		PM2, PM3_supporting, PP3, PP5	LP, CANDIDATE GENE
FDIY032	FOLR1	NM_016725.3(FOLR1): c.610C>T, p.Arg204Ter	11	71907057	C	T	Homozygous	recessive	Absent	Nonsense	NA	LP		PVS1, PM2, PM3_supporting, PP5_strong, PP1	P
FDIY0035	OXR1	NM_001198532.1(OXR1): c.1762A>T, p.Lys588Ter	8	107722984	A	T	Homozygous	recessive	Absent	nonsense	NA	Absent		PVS1, PM2, PM3_supporting	P
FDIY036	GNPTG	NM_032520.5 (GNPTG): c.277G>A, p.Glu116Lys	16	1411916	G	A	Homozygous	recessive	2.39e-05	missense	Pathogenic	Absent		PM1, PM2, PM3_supporting, PP3	LP
FDIY037	CDKL5	NM_003159.2(CDKL5):c.401G>A, p.Arg134Gln	X	18598086	G	A	Heterozygous	XLD,inherited from mother	Absent	missense/splicing	Pathogenic	Absent		PM1, PM2, moderate, PP1, PP2_supporting, PP3_strong	P
FDIY042	MAN1B1	NM_016219.5 (MAN1B1):c.1000C>T, p.Arg334Cys	9	139995540	C	T	Homozygous	recessive	3.54e-05	missense	Pathogenic	P	21763484, 26279649	PM2, PP5_verystrong, PP3, PM3_supporting	P
FIZM029	WWOX	NM_016373.4 (WWOX):c.716T>G, p.Leu239Arg	16	78458877	T	G	Homozygous	recessive	Absent	missense	Pathogenic	Absent	30094525	PM2, PM3_supporting, PP3, PP5_mod	LP
FDIY040	MAP2K1	NM_002755.4 (MAP2K1):c.199G>A, p.Asp67Asn	15	66727483	G	A	Heterozygous	de novo	Absent	missense	Pathogenic	P	26633542	PS2, PM2, PP2, PP3, PP5_vstrong	P
FDIY041	FOLR1	NM_016725.3 (FOLR1):c.493+2T>C	11	71906793	T	C	Homozygous	recessive	0.00338	splice site		conflicting interpretations	21937992	PVS1, PM3_supporting, PP1_supporting, BS1, BS2	VUS
FDIY042	KIF1C	NM_006612.6 (KIF1C): c.2005C>T, p.Arg669Ter	17	4924168	C	T	Homozygous	recessive	Absent	Nonsense		Absent		PVS1, PM2, PM3_supporting	P
FDIY043	GRM1	NM_001278064.2 (GRM1):c.1524T>G, p.Asp508Glu	6	146678752	T	G	Homozygous	recessive	2.39e-05	Missense	Mainly benign	Absent		PM2, PM3_supporting, BP4, PP1_strong, PP4	LP
FIZM002	PORCN	NM_203475.3 (PORCN): c.283C>T, p.Arg95Ter	X	48369829	C	T	Heterozygous	XLD, de novo	Absent	Nonsense		P	33557041, 19309688	PVS1, PM2, PP5_strong	P
FIZM004	POLR1A	NM_015425.6 (POLR1A): c.4498C>T, p.Arg1500Cys	2	86258533	G	A	Homozygous	recessive	Absent	Missense	Mainly benign	Absent		PM2, PM3_supporting, PP1, BP4	VUS
FMAL028	WWOX	NM_016373.4 (WWOX): c.716T>G, p.Leu239Arg	16	78458877	T	G	Homozygous	recessive	Absent	Missense	Pathogenic	conflicting interpretations	30094525	PM2, PM3_supporting, PP3, PP5_moderate	LP
FIZM007	DPAGT1	NM_001382.4 (DPAGT1): c.339T>G, p.Phe113Leu	11	118971497	A	C	Homozygous	recessive	Absent	Missense	Pathogenic	Absent		PM1, PM2, PM3_supporting, PP3	LP
FIZM09	COL6A2	NM_001849.4(COL6A2):c.1332+243_1332+244delGGinsCAGCC	21	47540007	GG	CAGCC	Homozygous	recessive	Absent	Missense	NA	Absent		PM2_moderate, PM3_supporting, PP4_supporting, BP4_supporting	VUS
FIZM010	TLK2	NM_006852.6 (TLK2):c.163A>G, p.Lys55Glu	17	60599574	A	G	Homozygous	recessive	4e-06	Missense	Pathogenic	VUS	31558842	PM2, PM3_supporting, PP3, PP5	LP
FIZM012	NDUFA12	NM_018838.5 (NDUFA12): c.121dupG, p.Glu41GlyfsTer10	12	95396562	T	TC	Homozygous	recessive	Absent	Frameshift		VUS		PVS1, PM2, PM3_supporting	P
FIZM014	TBCD	NM_005993.5 (TBCD): c.898C>T, p.Leu300Phe	17	80758820	C	T	Homozygous	recessive	Absent	Missense	Mainly pathogenic	Absent		PM2, PM3_supporting, PP3	VUS
FIZM015	CASK	NM_003688.3 (CASK): c.1910G>A, p.Gly637Asp	X	41413101	C	T	Heterozygous	XLD, de novo	Absent	Missense	Pathogenic	conflicting interpretations	23165780	PS2, PM1, PM2, PP3	P
FIZM016	ARX	NM_139058.3 (ARX): c.1448+1G>A	X	25025227	C	T	Hemizygous	XLR	Absent	Splice site		Absent	32257294	PVS1, PM2, PP5	P
FIZM018	MED12	NM_005120.3(MED12): c.5898dupC, p.Ser1967GlnfsTer84	X	70357641	G	GC	Hemizygous	XLR	Absent	Frameshift		LP		PVS1, PM2, PP5	P
FIZM019	PNPO	NM_018129.4 (PNPO): c.674G>A, p.Arg225His	17	46024036	G	A	Homozygous	recessive	Absent	Missense	Pathogenic	P	24266778, 24645144	PM1, PM2, PM3_supporting, PM5, PP3, PP5_vstrong	P
FIZM020	RMND1	NM_017909.4 (RMND1): c.158T>A, p.Val264Glu	6	151748656	A	T	Homozygous	recessive	Absent	Missense	Pathogenic	Absent		PM2, PM3_supporting, PP3, PP4	LP
FIZM021	GALK1	NM_000154.2 (GALK1): c.110G>A, p.Arg37His	17	73761108	C	T	Homozygous	recessive	Absent	Missense	Pathogenic	Absent		PM2, PM3_supporting, PP3, PP4	LP
FIZM021	ARX	NM_139058.3 (ARX): c.610C>A, p.Arg204Ser,	X	25031502	G	T	Hemizygous	XLR	1.46e-05	Missense	Mainly benign	Absent		PM2, BP4	VUS
FIZM022	ADSL	NM_000026.4 (ADSL): c.268G>A, p.Ala90Thr	22	40745950	G	A	Homozygous	recessive	Absent	Missense	Pathogenic	P		PM2, PM3_supporting, PP3, PP5	LP
FIZM024	LAMB1	NM_002291.3 (LAMB1):c.4238G>A, p.Gly1413Glu	7	107572773	C	T	Homozygous	recessive	1.19e-05	Missense	Mainly pathogenic	Absent		PM2, PM3_supporting, PP3	VUS
FIZM027	CACNA1S	NM_000069.3 (CACNA1S): c.2366G>A, p.Arg789His	1	201038724	C	T	Homozygous	recessive	3.19e-05	Missense	Pathogenic	VUS	31227654	PM2, PM3_supporting, PP3, PP1_mod	LP
FIZM028	CC2D1A	c.2027G>T, p.Gly676Val	19	14037492	G	T	Homozygous	recessive	Absent	Missense	Mostly benign	VUS		PM2, PM3_supporting, BP4	VUS
FIZM029	WWOX	NM_016373.4(WWOX): c.689A>C, p.Gln230Pro	16	78458850	A	C	Homozygous	recessive	1.42e-05	Missense	Pathogenic	P/LP	30853297	PS3, PM2, PM3_supporting, PP3, PP5_vstrong	P
FIZM032	SNX14	NM_153816.6(SNX14):c.2670T>A, p.Cys890Ter	6	86217760	T	A	Homozygous	recessive	Absent	nonsense	Pathogenic	P		PM2,PM3_supporting, BP4_supporting	VUS
FIZM033	KIAA0586	NM_001244189.2(KIAA0586):c.38delA, p.Lys13ArgfsTer6	14	58895013	A		Homozygous	recessive	1.62e-05	nonsense	NA	Absent		PVS1_very strong, PM2_moderate, PM3_supporting	P
FIZM035	PTPN23	NM_015466.4(PTPN23):c.4597_4598delAGinsTT,p.Ser1533Phe	3	47454395	AG	TT	homozygous	recessive	Absent	deletion - insertion variant	NA	Absent		PM2, PM3, PP3_supporting	VUS
FIZM037; FMAL065	ETFDH	NM_004453.4(ETFDH):c.1130T>C ,p.Leu377Pro	4	159624588	T	C	homozygous	recessive	3.979e-06	missense	Pathogenic	P	PMID 17412732	PM2, PP2_supproting,PP3_supporting,PP5_very strong	P
FIZM038	ATP6V0A2	NM_012463.4(ATP6V0A2):c.745G>A,p.Val249Met	12	124220091	G	A	homozygous	recessive	7.957e-06	missense	Mostly benign	VUS		PM2, PM3_supporting, BP4_supporting	VUS
FIZM040	RAB3GAP2	NM_012414.4(RAB3GAP2):c.1201-1202delGTinsTA,p.Val401Ter	1	220366650	GT	TA	homozygous	recessive	Absent	frameshift variant	NA	Absent		PVS1_very strong, PM2	LP
FIZM041	COQ4	NM_016035.5(COQ4):c.437T>G,p.Phe146Cys	9	131094466	T	G	homozygous	recessive	4.444e-06	missense	Mostly pathogenic	Conflicting interpretations of pathogenicity	PMID 32860008	PM2,PM3_supporting, PP3_supporting	VUS	ClinVar, Likely pathogenic(3);Pathogenic(1);Uncertain significance(1)
FIZM042	PTCHD1	NM_173495.3(PTCHD1):c.2535A>G,p.Ile845Met	X	23412170	A	G	hemizygous	XLR	5.46e-06	missense	Mostly benign	VUS		PM2,BP4_supporting	VUS
FIZM043	AMMECR1	NM_015365.3(AMMECR1):c.973C>T, p.Pro325Ser	X	109441777	G	A	hemizygous	XLR	Absent	missense	Mostly benign	Absent		PM2, BP4_supporting	VUS
FIZM046	CUX2	NM_015267.4(CUX2):c.3758delA, p.His1253ProfsTer20	12	111785425	A		heterozygous	de novo	Absent	frameshift variant	NA	Absent		PVS1_strong, PM2	LP
FIZM049	PLA2G6	NM_003560.4(PLA2G6):c.1912G>T, p.Gly638Trp	22	38511656	C	A	homozygous	recessive	Absent	missense	Pathogenic	Absent		PM1, PM2, PM3_supporting PM5, PP3_supporting	LP
FIZM051	ATCAY	NM_033064.5(ATCAY):c.552C>G (p.Tyr184Ter)	19	3908273	C	G	homozygous	recessive	Absent	missense	evenly split	Absent		PVS1_very strong, PM2, PM3_supporting	P
FIZM052	ALG3	NM_005787.6(ALG3):c.97C>A , p.His33Asn	3	183966564	G	T	homozygous	recessive	Absent	missense	NA	Absent		PM2, PM3_supporting, BP4_supporting	VUS
FIZM053	SQSTM1	NM_003900.5(SQSTM1):c.311_312delAG, p.Glu104ValfsTer48	5	179250864	AG	-	homozygous	recessive	Absent	frameshift variant	NA	P	PMID 27545679	PVS1_very strong, PM2, PP5_supporting	P
FIZM054	TUFM	NM_003321.5(TUFM):c.1016G>T, p.Arg339Leu	16	28855329	C	A	homozygous	recessive	Absent	missense	Mostly pathogenic	Absent		PM2, PM5, PM3_supporting, PP3_supporting	LP
FIZM055	COL18A1	NM_030582.4(COL18A1):c.4063_4064delCT, p.Leu1355ValfsTer72	21	46930005	CT	-	homozygous	recessive	0.000303	frameshift variant	NA	P	PMID 28602933, PMID 29977801	PVS1_very strong, PP5_very strong	P
FIZM055	ASH1L	NM_018489.3(ASH1L):c.7756G>T, p.Gly2586Cys	1	155317494	C	A	homozygous	recessive	Absent	missense	Mostly pathogenic	Absent		PM2, PM3_supporting PP3, BP1_supporting	VUS
FIZM056	CNPY3	NM_006586.5(CNPY3):c.79G>T, p.Ala27Ser	6	42897387	G	T	homozygous	recessive	9.17e-05	missense	Benign	Absent		PM2,PM3_supporitng, BP4_supporting	VUS
FIZM058	USH2A	NM_206933.4(USH2A):c.7047G>T, p.Trp2349Cys	1	216138732	C	A	homozygous	recessive	Absent	nonsense	Pathogenic	Absent		PM1, PM2, PM3_supporting, PP3_supporting, BP1_supporting	LP
FMAL024	COLQ	NM_005677.4(COLQ):c.414G>T, p.Trp138Cys	3	15518654	C	A	homozygous	recessive	Absent	nonsense	Evenly split	LP		PM2, PM3_supporting, PP3_supporting, BP1_supporting	VUS
FIZM061	CCDC78	NM_001031737.3(CCDC78):c.1272_1274dupGAG, p.Arg424dup	16	772945	-	GAG	compound heterozygous	recessive	Absent	inframe insertion and missense		Absent		PM2, PM4, PP3_supporting	VUS
FIZM061	CCDC78	NM_001031737.3(CCDC78): c.287G>A, p.Arg96Gln	16	775561	C	T	compound heterozygous	de novo	2.84e-05	missense	Benign	Absent		PS2, BS2_strong, BP1_supporting, BP4_supporting	LB
FIZM062	RNASET2	NM_003730.6(RNASET2):c.194A>C, p.His65Arg	6	167362067	T	G	homozygous	recessive	Absent	missense	Mostly pathogenic	Absent		PM2, PM3supporting, PP3_supporting	VUS
FDIY30; FIZM063	TTC1	NM_003314.3(TTC1):c.784T>G, p.Phe262Val	5	159491977	T	G	homozygous	recessive	Absent	missense	Mostly pathogenic	LP	PMID 26539891	PM2, PM3_supporting, PP3_supporting, PP5_supporting	LP
FMAL001	AASS	NM_005763.4(AASS):c.565A>C, p.Arg189Gly	7	121758483	T	C	homozygous	recessive	Absent	missense	NA	Absent		PM1_moderate, PM2_moderate, PM3_supporting, PP2_supporting, PP3_supporting	LP
FMAL002	TACO1	NM_016360.4(TACO1):c.472dupC, p.His158ProfsTer8	17	61683755	C	CC	homozygous	recessive	Absent	frameshift variant	NA	LP	PMID 20727754 PMID 20727754	PVS1_very strong, PM2, PP5_supporting	P
FMAL033	ASXL3	NM_030632.3(ASXL3):c.6078_6081delTCCA, p.Pro2028TrpfsTer51	18	31325877			compound heterozygous	recessive	0.00109	frameshift variant	NA	Absent		PVS1_very strong	VUS
FMAL012	ASXL3	NM_030632.3(ASXL3):c.6066delT, p.Pro2020LeufsTer56	18	31325889	T	-	compound heterozygous	recessive	0.000335	frameshift variant	NA	Absent		PVS1_very strong	VUS
FMAL005	RSRC1	NM_001271838.2(RSRC1):c.538G>C , p.Ala180Pro	3	158072652	G	C	homozygous	recessive	2.2e-05	missense	Mostly pathogenic	Absent		PM2, PM3_supporting, PP3_supporting	VUS
FMAL007; FMAL038	CLP1	NM_006831.3(CLP1):c.419G>A, p.Arg140His	11	57427367	G	A	homozygous	recessive	3.98e-06	missense	Mostly pathogenic	P/LP	PMID 24766810, PMID 24766809, PMID 29307788	PS3_strong, PM2, PP3, PP5_very strong	P
FMAL009	PRKCG	NM_002739.5(PRKCG):c.1769T>C, p.Leu590Pro	19	54409575	T	C	homozygous	recessive	Absent	missense	Pathogenic	Absent		PM1, PM2, PM3_supporting, PP3_supporting	LP
FMAL001	PIEZO2	NM_022068.4(PIEZO2):c.4501T>G	18	10742552	A	C	homozygous	recessive	7.04e-06	missense	Mostly benign	Absent		PM2_moderate, PM3_supporting, PP2_supporting, PP4_supporting, BP4_supporting	LP
FMAL011	OCLN	NM_002538.4(OCLN):c.173_194del, p.Trp58PhefsTer10	5	68805087	ATGGACCTCTCCTCCAGGAGTG	-	homozygous	recessive	Absent	frameshift variant	NA	Conflicting Interpretations Of Pathogenicity	PMID 20727516	PVS1_very strong, PM2, PM3_supporting, PP5	P
FMAL011	MCCC2	NM_022132.5(MCCC2):c.1015G>A, p.Val339Met	5	70936845	G	A	homozygous	recessive	0.000784	frameshift variant and missense	Pathogenic	P/LP	PMID 22642865, PMID 22264772	PS3_strong, PM1, PM2, PP3_supporting, PP5_very strong	P
FMAL012, FDIY016	ASXL3	NM_030632.3(ASXL3): c.6072delT, p.Pro2028TrpfsTer51	18	31325884	T	-	heterozygous	de novo	0.00251	frameshift variant	NA	Absent		PVS1_very strong, PS2	LP
FMAL013	MED12	MED12(NM_005120.3):c.4115A>G, p.Asn1372Ser - for me it should be p.Thr2016Ser	X	70351467	A	G	hemizygous	XLR	0.000121	missense	Mostly benign	Conflicting interpretations of pathogenicity		PP2_supporting, BS1_strong, BS2_strong, BP4_supporting	VUS
FMAL014	COL12A1	NM_004370.6(COL12A1): c.5765G>A, p.Gly1922Glu	6	75843038	C	T	heterozygous	de novo	absent	missense	mostly pathogenic	absent	absent	PS2_strong, PM2_moderate, PP3_supporting, PM3_moderate	LP
FMAL016	KATNB1	NM_005886.3(KATNB1):c.100C>T, p.Arg34Trp	16	57775658	C	T	homozygous	recessive	3.58e-05	missense	mostly pathogenic	absent	absent	PM1_moderate, PM2_moderate, PM3_supporting, PP3_supporting	LP
FMAL017; FMAL019	SAMHD1	NM_015474.4(SAMHD1): c.490C>T, p.Arg164Ter	20	35563451	C	T	homozygous	recessive	3.98e-06	nonsense	pathogenic	LP/P	20358604, 20842748, 22174685	PVS1_verystrong, PM2_moderate, PM3_supporting, PP5_strong	P
FMAL017; FMAL019	SAMHD1	NM_015474.4(SAMHD1): c.490C>T, p.Arg164Ter	20	35563451	C	T	homozygous	recessive	3.98e-06	nonsense	pathogenic	LP/P	20358604, 20842748, 22174685	PVS1_verystrong, PM2_moderate, PM3_supporting, PP5_strong	P
FMAL020	CNTNAP2	NM_014141.6(CNTNAP2)c.847C>T, p.Arg283Cys	7	146818163	C	T	homozygous	recessive	3.98e-06		mostly pathogenic	VUS	18179895	PM2_moderate, PM3_supporting, PP1_supporting, PP3_supporting, BP1_supporting, BP6_supporting	VUS
FMAL021	ACER3	NM_018367.7(ACER3):c234G>A, p.Trp78Ter	11	76670041	G	A	homozygous	recessive	absent	missense	pathogenic	absent	absent	PVS1_verystrong, PM2_moderate, PM3_supporting	P
FMAL023	TUBGCP2	NM_001256617.1(TUBGCP2)c.931G>A, p.Glu311Lys	10	135106636	G	A	homozygous	recessive	absent	missense	mostly pathogenic	absent	absent	PM2_moderate, PM3_supporting, PP1_supporting, PP3_supporting	LP
FIZM058	COLQ	NM_005677.4(COLQ):c.414G>A, p.Trp138Ter	3	15518654	C	T	homozygous	recessive	absent	nonsense	pathogenic	LP	29395675, 22490774, 10665486	PVS1_verystrong, PM2_moderate, PM3_supporting, PP5_supporting	P
FMAL025	MMAA	NM_172250.3(MMAA):c.1117G>T, p.Glu373Ter	4	146576446	G	T	homozygous	recessive	3.98e-06	nonsense	pathogenic	absent	absent	PVS1_verystrong, PM2_moderate, PM3_supporting	P
FMAL026	ALS2	NM_020919.4(ALS2):c.470G>A, p.Cys157Tyr	2	202626247	C	T	homozygous	recessive	absent	missense	pathogenic	LP/P	16718699	PM2_moderate, PM3_supporting, PP1_supporting, PP3_supporting, PP5_supporting, PP4	P
FMAL027	ISPD	NM_001101426.4(CRPPA):c.876+6T>A	7	16298539	A	T	homozygous	recessive	absent	splice site variant	benign	absent	absent	PM2_moderate, PM3_supporting	VUS
FDIY039, FIZM006; FMAL028	WWOX	NM_016373.4(WWOX):c.716T>G, p.Leu239Arg	16	78458877	T	G	homozygous	recessive	absent	missense	pathogenic	conflicting interpretations	30094525	PM2_moderate, PM3_supporting, PP3_supporting, PP5_supporting	LP
FMAL029	DENND5A	NM_015213.4(DENND5A):c.1964T>G, p.Leu655Ter	11	9192267	A	C	homozygous	recessive	absent	nonsense	pathogenic	absent	absent	PVS1_verystrong, PM2_moderate, PM3_supporting	P
FMAL031	STAMBP	NM_201647.3(STAMBP):c.188A>G, p.Tyr63Cys	2	74058171	A	G	homozygous	recessive	4.77e-05	missense	mostly pathogenic	absent	23542699	PM1_moderate, PM2_moderate, PM3_supporting, PP2_supporting, PP3_supporting, PP5_supporting	LP
FMAL033	RNASET2	NM_003730.6(RNASET2)c.550T>C, p.Cys184Arg	6	167344549	A	G	homozygous	recessive	absent	missense	pathogenic	P	19525954, 21199949,21199949	PS1_moderate, PM2_moderate, PM3_supporting, PP3_supporting, PP5_moderate	LP
FMAl036	GNPTG	NM_032520.5(GNPTG):c.367A>G; p.Met123Val	16	1412088	A	G	homozygous	recessive	absent	missense	mostly pathogenic	absent	absent	PM1_moderate, PM2_moderate, PM3_supporting, PP2_supporting, PP3_supporting, PP1_supporting	LP
FMAL07; FMAL038	CLP1	NM_006831.3(CLP1):c.419G>A, p.Arg140His	11	57427367	G	A	homozygous	recessive	3.98e-06	missense	mostly pathogenic	LP/P	29307788, 24766809, 24766810	PS3_strong, PM2_moderate, PM3_supporting, PP3_supporting, PP5_verystrong	P
FMAL039	SLC39A8	NM_001135146.2(SLC39A8):c.545T>C, p.Ile182Thr	4	103228600	A	G	homozygous	recessive	3.99e-06	missense	mostly pathogenic	absent	absent	PM2_moderate, PM3_supporting, PP2_supporting, PP3_supporting	LP
FMAL041	ERCC6	NM_000124.4(ERCC6):c.1992+3A>G	10	50691389	T	C	homozygous	recessive	absent	splice site	mostly benign	absent	absent	PM2_moderate, PM3_supporting, BP4_supporting	VUS
FMAL042	SACS	NM_014363.6(SACS):c.2182C>T, p.Arg728Ter	13	23927927	G	A	homozygous	recessive	1.6e-05	nonsense	mostly pathogenic	LP/P	26539891, 23497566, 18465152	PVS1_verystrong, PM2_moderate, PM3_supporting, PP5_strong	P
FMAL043	CHRND	NM_000751.3(CHRND):c.697C>T	2	233394726	C	T	homozygous	recessive	1.6e-05	missense	mostly benign	VUS	absent	PM2_moderate, PM3_supporting, PP2_supporting, BP4_supporting	VUS
FMAL044	SH3TC2	NM_024577.4(SH3TC2):c.1897delG	5	148407398	C		compound heterozygous		absent	frameshift	absent	LP	absent	PVS1_verystrong, PM2_moderate, PM3_supporting, PP5_supporting	P
FMAL044	SH3TC2	NM_024577.4(SH3TC2):c.1747_1748delAG	5	148407547	CT		compound heterozygous		absent	frameshift	absent	absent	:14574644	PVS1_verystrong, PM2_moderate, PM3_supporting, PP5_supporting	P
FMAL045	BRAT1	NM_152743.4(BRAT1):c.1507C>T,p.Pro503Ser	7	2579268	G	A	compound heterozugous		0.000976	missense	mostly benign	conflicting interpretations of pathogenicity	21956720	PM2_moderate, BP1_supporting, BP4_supporting	LB
FMAL045	BRAT1	NM_152743.4(BRAT1):c.1376G>A, p.Ser459Asn	7	2580632	C	R	compound heterozugous		7.97e-05	missense	mostly benign	VUS	absent	PM2_moderate, BP1_supporting, BP4_supporting	LB
FMAL047	GDAP1	NM_018972.4(GDAP1):c.786delG	8	75276308	G		homozygous	recessive	absent	frameshift	absent	LP/P	25614874, 12499475	PVS1_verystrong, PM2_moderate, PM3_supporting, PP5_strong	P
FMAL048	KMT2C	NM_170606.3(KMT2C):c.13174C>T	7	151845838	G	A	homozygous	recessive	absent	missense	mostly benign	absent	absent	PM2_moderate, PM3_supporting, PP2_supporting, PP3_supporting	LP
FMAL049	ALS2	NM_020919.4(ALS2):c.4575dupG	2	202571575	-	C	homozygous	recessive	absent	frameshift	absent	absent	absent	PVS1_verystrong, PM2_moderate, PM3_supporting	P
FMAL050	CLCN1	NM_000083.3(CLCN1):c.1063G>C; p.Gly355Arg	7	143028408	G	C	homozygous	recessive	absent	missense	pathogenic	absent	absent	PS1_strong, PM1_moderate, PM2_moderate, PM3_moderate, PM5_moderate, PP3_moderate, BP1_supporting, PP1_supporting	P
FMAL052	SGCA	NM_000023.4(SGCA):c.850C>T; p,Arg284Cys	17	48247606	C	T	homozygous	recessive	0.000151	missense	pathogenic	LP/P	30345904	PM2_moderate, PM3_supporting, PP2_supporting, PP3_supporting, PP5_verystrong	P
FMAL053	ATP8A2	NM_016529.6(ATP8A2):c.1756C>T; p.Arg586Ter	13	26151250	C	T	homozygous	recessive	8.02e-06	nonsense	pathogenic	LP/P	absent	PVS1_verystrong, PM2_moderate, PM3_supporting, PP5_moderate, PP1_supporting	P
FMAL055	SPG11	NM_025137.4(SPG11):c.3077dupA; p.Glu1026ARgfsTer4	15	44905696	-	T	homozygous	recessive	absent	frameshift	absent	absent	absent	PVS1_verystrong, PM2_moderate, PM3_supporting, PP3_supporting, PP1_supporting	P
FMAL058	ADSL	NM_000026.4(ADSL):c.268G>A; p.Ala90Thr	22	40745950	G	A	homozygous	recessive	absent	missense	pathogenic	absent	absent	PM2_moderate, PM3_supporting, PP2_supporting, PP3_supporting, PP5_supporting	LP
FMAL060	MECP2	NM_001110792.2(MECP2):c.842delG, p.Gly281AlafsTer20	X	153296472	C		heterozygous	XLD	Absent	frameshift variant	NA	P	PMID 30536762, PMID 30081849, PMID 23262346, PMID 22497713	PVS1_very strong, PM2, PP3_supporting, PP5_strong	P
FMAL061	STIL	NM_001048166.1(STIL):c.3640G>A, p.Glu1214Lys	1	47717035	C	T	homozygous	recessive	Absent	nonsense	Benign	Absent		PM2, PM3_supporting, BP4_supporting	VUS
FMAL062	SYNGAP1	NM_006772.3(SYNGAP1):c.3963_3964delAG, p.Ala1322ProfsTer40	6	33419613	AG		heterozygous	de novo	0.00891	frameshift variant	NA	Absent		PVS1_very strong	VUS
FMAL064	CRB1	NM_201253.3(CRB1):c.3879-4229del	1	197411245-197411595		-	homozygous	recessive	NA	deletion	NA	NA		NA	NA
FMAL064	PLA2G6 deletion	NM_003560.4(PLA2G6):c.426-1742del	22	38516715-38539347		-	homozygous	recessive	NA	deletion	NA	NA		NA	NA
FIAM037, FMAL065	ETFDH	NM_004453.4(ETFDH):c.1130T>C, p.Leu377Pro	4	159624588	T	C	homozygous	recessive	3.98e-06	missense	Pathogenic	P	PMID 17412732, PMID 17412732	PM2, PM3_supporting, PP3, PP5_very strong, BP1_supporting	P
FMAL066	SYNGAP1	NM_006772.3(SYNGAP1):c.3962dupC , p.Ala1322SerfsTer41	6	33419613	C	CC	heterozygous	de novo	0.000197	frameshift variant	NA	Absent		PVS1_very strong, PS2	LP
FMAl067	HMBS	NM_000190.4(HMBS):c.500G>A , p.Arg167Gln	11	118962124	G	A	homozygous	recessive	4.48e-05	missense	Pathogenic	LP/P	PMID 15003823, PMID 10657149, PMID 18406650, PMID 23815679	PM2, PM3_supporting, PM5, PP3_strong, PP5_very strong	P
FMAL070	AP3B2	NM_004644.5(AP3B2):c.2921_2922delCT, p.Pro974ArgfsTer5	15	83330613	CT	-	homozygous	recessive	4.02e-06	frameshift variant	NA	p		PVS1_very strong, PM2, PP3_supporting, PP5_supporting	P
FMAL071	SPTBN2	NM_006946.4(SPTBN2):c.2330dupA, p.His777GlnfsTer106	11	66472417	-	T	homozygous	recessive	Absent	frameshift variant	NA	Absent		PVS1_very strong, PM2, PM3_supporting	P
FMAL072; FMAL096	PCDH12	NM_016580.4(PCDH12):c.451C>T; p.Arg151Ter	5	141336966	G	A	homozygous	recessive	3.99e-06	nonsense	Mostly benign	Absent		PVS1_verystrong, PM2_moderate, PP3_supporting	P
FMAL073	CACNB4	NM_000726.5(CACNB4):c.8C>A, p.Ser3Tyr	2	152955518	G	T	homozygous	recessive	Absent	missense	Benign	Absent		PM2, PM3_supporting, BP4_supporting	VUS
FMAL074	SCN2A	NM_001040143.2(SCN2A):c.1976G>A, p.Gly659Asp	2	166179970	G	A	homozygous	recessive	0.000149	missense	Mostly Pathogenic	Conflicting Interpretations Of Pathogenicity		PP2_supporting, PP3_supporting, BS1_strong, BS2_strong	Benign
FMAL076	PIGT	NM_015937.6(PIGT):c.644A>G, p.Tyr215Cys	20	44048193	A	G	homozygous	recessive	Absent	missense	Mostly Pathogenic	Absent		PM2, PM3_supporting, PP3_supporting	VUS
FMAL052	EPG5	NM_020964.3(EPG5):c.1252+1G>T	18	43532365	G	T	homozygous	recessive	4.01e-06	splice site intronic variants	Pathogenic	P		PVS1_very strong, PM2, PP5_supporting	P
FMAL081	PEX1	NM_000466.3(PEX1):c.1099delC, p.Gln367LysfsTer20	7	92146729	C	-	homozygous	recessive	Absent	frameshift variant	NA	Absent		PVS1_very strong, PM2, PM3_supporting	P
FMAL082	ADCY5	NM_183357.3(ADCY5):c.2090G>T, p.Gly697Val	3	123039617	C	A	heterozygous	de novo	Absent	missense	Pathogenic	Absent		PM2, PP2_supporting, PP3_strong	LP
FMAL083	PLOD1	NM_000302.4(PLOD1): c.975+2_975+3insTT	1	12018705	-	TT	homozygous	recessive	Absent	insertion variant	NA	Absent		PM2, PM3_supporting, PP3_supporting	VUS
FMAL084	SCN2A	NM_001040143.2(SCN2A):c.1177-2A>C	2	166170410	A	C	heterozygous	de novo	Absent	splice acceptor variant	Pathogenic	Absent		PVS1_very strong, PM2, PP3_supporting	P
FMAL085	ATM	NM_000051.4(ATM):c.3161C>A, p.Pro1054His	11	108143456	C	A	homozygous	recessive	Absent	synonymous variant	Mostly Pathogenic	VUS		PM2, PM3_supporting, PP3_supporting	VUS
FMAL087	COLQ	NM_005677.4(COLQ):c.1169A>C, p.Asn390Thr	3	15497432	T	G	homozygous	recessive	Absent	missense	Pathogenic	Absent		PM2, PM3_supporting, PP3_supporting	VUS
FMAL088	RTTN	NM_173630.4(RTTN):c.6154-16_6154-13delCTCT	18	67684923	AGAG	-	homozygous	recessive	Absent	intronic deletion variant	NA	Absent		PM2_moderate, PM3_supporting, PP3_supporting, PP4_supporting	LP
FMAL085	TMEM240	NM_001114748.2(TMEM240):c.47C>T, p.Ser16Leu	1	1475680	G	A	homozygous	recessive	Absent	nonsense	Mostly Benign	Absent		PM2, PM3_supporting	VUS
FMAL094	CNTNAP1	NM_003632.3 (CNTNAP1): c.2636G>A, p.Arg879Gln	17	40844622	G	A	Homozygous	recessive	Absent	Missense	Mainly benign	Absent		PM1, PM2, PM3_supporting, PP1, BP4	LP
FMAL072, FMAL096	PCDH12	NM_016580.4 (PCDH12):c.451C>T, p.Arg151Ter	5	141336966	G	A	Homozygous	recessive	3.99e-06	Nonsense		Absent		PVS1, PM2, PM3_supporting	P
FMAL097	SH3TC2	NM_024577.3 (SH3TC2): c.1552delG, p.Ala518ProfsTer6	5	148407397	GC	G	Homozygous	recessive	Absent	Frameshift		LP		PVS1, PM2, PM3_supporting, PP5	P
FMAL098	NECAP1	NM_015509.4 (NECAP1): c.370delC, p.Gln124ArgfsTer7	12	8244432	GC	G	Homozygous	recessive	Absent	Frameshift		Absent		PVS1, PM2, PM3_supporting	P
FMAL099	GDAP1	NM_018972.4 (GDAP1): c.689C>A, p.Thr230Asn	8	75275283	C	A	Homozygous	recessive	Absent	Missense	Mainly benign	Absent		PM1, PM2, PM3_supporting, PP1_supporting, BP4	LP
